# Supplementary material for: Measuring handgrip strength in school children: inter-instrument reliability between Takei and Jamar
Source: Sci Rep. 2024 Jan 11;14:1074. doi: 10.1038/s41598-024-51368-1 (PMC10784289; doi:10.1038/s41598-024-51368-1)
Supplement: Supplementary file 1 — Supplementary Information. [file 41598_2024_51368_MOESM1_ESM.xls]

## Sheet: Takei Jamar
Raw data of Measuring handgrip strength in school children: Inter-instrument reliability between Takei and Jamar
Gender	Takei_Right_T1	Takei_Left_T1	Jamar_Right_T1	Jamar_Left_T1	Takei_Right_T2	Takei_Left_T2	Jamar_Right_T2	Jamar_Left_T2	Takei_Right_abs_diff	Takei_Left_abs_diff	Jamar_Right_abs_diff	Jamar_Left_abs_diff	TJ_Right1_abs_diff	TJ_Right2_abs_diff	TJ_Left1_abs_diff	TJ_Left2_abs_diff
M	22	20	23	20	23.5	24	25	21	-1.5	-4	-2	-1	-1	-1.5	0	3
M	26	29	26	26	29.5	28.3	26	23	-3.5	0.7	0	3	0	3.5	3	5.3
M	27	25	26	24	29.5	27	27	25	-2.5	-2	-1	-1	1	2.5	1	2	Table name	Legend
M	21	21	25	23	20	20.5	18	18	1	0.5	7	5	-4	2	-2	2.5	Gender	Gender of the subjects (M-male; F-female)
F	23	20	21	18	18	15	16	16	5	5	5	2	2	2	2	-1	Takei_Right_T1	Test number 1 with Takei on right hand
F	15	15	17	18	13	12.5	10	10	2	2.5	7	8	-2	3	-3	2.5	Takei_Left_T1	Test number 1 with Takei on left hand
F	18	18	20	21	18.5	16.5	20	20	-0.5	1.5	0	1	-2	-1.5	-3	-3.5	Jamar_Right_T1	Test number 1 with Jamar on right hand
F	19	24	20	23	20	24	19	22	-1	0	1	1	-1	1	1	2	Jamar_Left_T1	Test number 1 with Jamar on left hand
F	17.5	19	16	16	18	16.5	18	16	-0.5	2.5	-2	0	1.5	0	3	0.5	Takei_Right_T2	Test number 2 with Takei on right hand
M	23	20	24	17	25	22.5	20	13	-2	-2.5	4	4	-1	5	3	9.5	Takei_Left_T2	Test number 2 with Takei on left hand
M	19.5	17.5	15	17	14	13	13	18	5.5	4.5	2	-1	4.5	1	0.5	-5	Jamar_Right_T2	Test number 2 with Jamar on right hand
M	16.5	16.5	12	12	15	15	13	12	1.5	1.5	-1	0	4.5	2	4.5	3	Jamar_Left_T2	Test number 2 with Jamar on left hand
M	25.5	21	26	22	23	20	21	21	2.5	1	5	1	-0.5	2	-1	-1	Takei_Right_abs_diff	Absolute difference of Takei on right hand
M	20	18	18	16	20	17	20	18	0	1	-2	-2	2	0	2	-1	Takei_Left_abs_diff	Absolute difference of Takei on left hand
F	19	16	18	16.5	16.5	14	18	17	2.5	2	0	-0.5	1	-1.5	-0.5	-3	Jamar_Right_abs_diff	Absolute difference of Jamar on right hand
F	23.5	23	26	23	24	22	24	20	-0.5	1	2	3	-2.5	0	0	2	Jamar_Left_abs_diff	Absolute difference of Jamar on left hand
F	19.5	18	17	17	17	16	16	15	2.5	2	1	2	2.5	1	1	1	TJ_Right1_abs_diff	Absolute difference betwen Takei and Jamar on test number 1 on right hand
F	24	20.5	26	18	24	19.5	21	17	0	1	5	1	-2	3	2.5	2.5	TJ_Right2_abs_diff	Absolute difference betwen Takei and Jamar on test number 2 on right hand
F	13	13	15	14	14	13	14	13	-1	0	1	1	-2	0	-1	0	TJ_Left1_abs_diff	Absolute difference betwen Takei and Jamar on test number 1 on left hand
M	32	20	31.5	25	35	33	37	35	-3	-13	-5.5	-10	0.5	-2	-5	-2	TJ_Left2_abs_diff	Absolute difference betwen Takei and Jamar on test number 2 on left hand
M	28	22	26	22	20.5	22.5	24	22	7.5	-0.5	2	0	2	-3.5	0	0.5
M	19	17	16	13	17	16	18	16	2	1	-2	-3	3	-1	4	0
M	24	23	21	16	23	18.5	20	17	1	4.5	1	-1	3	3	7	1.5
M	21.5	20.5	18	18	22	21	20	20	-0.5	-0.5	-2	-2	3.5	2	2.5	1
F	22	20.5	19.5	15	23.5	20	19	17	-1.5	0.5	0.5	-2	2.5	4.5	5.5	3
M	24	21	14	14	16	22.5	17	16	8	-1.5	-3	-2	10	-1	7	6.5
F	25	23	21	18	20	17	18	16	5	6	3	2	4	2	5	1
F	16	16.5	17	17	16	18	14	16	0	-1.5	3	1	-1	2	-0.5	2
F	31	27	30	26	30	25.5	29	24	1	1.5	1	2	1	1	1	1.5
M	24	19	24	19	24	20	20	20	0	-1	4	-1	0	4	0	0
M	13	11.5	14	15	13.5	16	16	14	-0.5	-4.5	-2	1	-1	-2.5	-3.5	2
M	23	21	20	17	22	21	18	15	1	0	2	2	3	4	4	6
F	22	19	20	18	24	20	22	20	-2	-1	-2	-2	2	2	1	0
F	16	16	21	18	18	15	20	16	-2	1	1	2	-5	-2	-2	-1
F	20	18.5	18	16	16	16	17	14	4	2.5	1	2	2	-1	2.5	2
M	34.5	34.5	34.5	32	33	32	31	28	1.5	2.5	3.5	4	0	2	2.5	4
M	21.5	21.5	21	20	15	18	17	20	6.5	3.5	4	0	0.5	-2	1.5	-2
M	24	20	20.5	16	20.5	19	22	18	3.5	1	-1.5	-2	3.5	-1.5	4	1
M	18.5	16.5	20	20	19	15	18	16	-0.5	1.5	2	4	-1.5	1	-3.5	-1
M	18.5	16.5	17	15	17	16	17	13	1.5	0.5	0	2	1.5	0	1.5	3
M	21.5	21.5	26	24	27	29	26	27	-5.5	-7.5	0	-3	-4.5	1	-2.5	2
M	12.5	18	13	15	12.5	17	10	16	0	1	3	-1	-0.5	2.5	3	1
F	19	18	19	17	18.5	17.5	15	16	0.5	0.5	4	1	0	3.5	1	1.5
M	18	18	18	17.5	20	22	22	18	-2	-4	-4	-0.5	0	-2	0.5	4
F	22.5	16.5	22	20	20	16	21	18	2.5	0.5	1	2	0.5	-1	-3.5	-2
M	20	21	27	24	24	20	23	22	-4	1	4	2	-7	1	-3	-2
M	24	24	23	21	25	21.5	21	21	-1	2.5	2	0	1	4	3	0.5
M	24	21.5	24	20	24	23	20	20	0	-1.5	4	0	0	4	1.5	3
M	18.5	16.5	23	23	24	22	20	18	-5.5	-5.5	3	5	-4.5	4	-6.5	4
M	22	20.5	22	22	22	20	20	19	0	0.5	2	3	0	2	-1.5	1
F	8	9.5	10	11	11	9.5	14	14	-3	0	-4	-3	-2	-3	-1.5	-4.5
F	15	13	15	13	14	10.5	14	10	1	2.5	1	3	0	0	0	0.5
F	14	12	16	13	15	14.5	16	16	-1	-2.5	0	-3	-2	-1	-1	-1.5
F	21	19	19	20	17	17	17	16	4	2	2	4	2	0	-1	1
F	19	16	18	16	17.5	14	16	16	1.5	2	2	0	1	1.5	0	-2
F	17	12.5	18	16	10	13	14	14	7	-0.5	4	2	-1	-4	-3.5	-1

## Sheet: Legend
	Table name	Legend
	Gender	Gender of the subjects (M-male; F-female)
	Takei_Right_T1	Test number 1 with Takei on right hand
	Takei_Left_T1	Test number 1 with Takei on left hand
	Jamar_Right_T1	Test number 1 with Jamar on right hand
	Jamar_Left_T1	Test number 1 with Jamar on left hand
	Takei_Right_T2	Test number 2 with Takei on right hand
	Takei_Left_T2	Test number 2 with Takei on left hand
	Jamar_Right_T2	Test number 2 with Jamar on right hand
	Jamar_Left_T2	Test number 2 with Jamar on left hand
	Takei_Right_abs_diff	Absolute difference of Takei on right hand
	Takei_Left_abs_diff	Absolute difference of Takei on left hand
	Jamar_Right_abs_diff	Absolute difference of Jamar on right hand
	Jamar_Left_abs_diff	Absolute difference of Jamar on left hand
	TJ_Right1_abs_diff	Absolute difference betwen Takei and Jamar on test number 1 on right hand
	TJ_Right2_abs_diff	Absolute difference betwen Takei and Jamar on test number 2 on right hand
	TJ_Left1_abs_diff	Absolute difference betwen Takei and Jamar on test number 1 on left hand
	TJ_Left2_abs_diff	Absolute difference betwen Takei and Jamar on test number 2 on left hand
